# Supplementary material for: Ethnicity-Specific Molecular Alterations in MAPK and JAK/STAT Pathways in Early-Onset Colorectal Cancer
Source: Cancers (Basel). 2025 Mar 25;17(7):1093. doi: 10.3390/cancers17071093 (PMC11988162; doi:10.3390/cancers17071093)
Supplement: Supplementary file 1 [file cancers-17-01093-s001.zip]

Archive with 1 entries (1 files):
- cancers-3511944-supplementary.pdf
